# Supplementary material for: A Disposable Electrochemical Biosensor Based on Screen-Printed Carbon Electrodes Modified with Silver Nanowires/HPMC/Chitosan/Urease for the Detection of Mercury (II) in Water
Source: Biosensors (Basel). 2021 Sep 23;11(10):351. doi: 10.3390/bios11100351 (PMC8534075; doi:10.3390/bios11100351)
Supplement: Supplementary file 1 [file biosensors-11-00351-s001.zip]

Archive with 1 entries (1 files):
- biosensors-1362372-supplementary.pdf
